# Supplementary material for: First Trimester Prediction of Preterm Delivery in the Absence of Other Pregnancy-Related Complications Using Cardiovascular-Disease Associated MicroRNA Biomarkers
Source: Int J Mol Sci. 2022 Apr 1;23(7):3951. doi: 10.3390/ijms23073951 (PMC8999783; doi:10.3390/ijms23073951)
Supplement: Supplementary file 1 [file ijms-23-03951-s001.zip]

Archive with 7 entries (7 files):
- Supplementary Figure S1.pdf
- Supplementary Figure S2.pdf
- Supplementary Figure S3.pdf
- Supplementary Figure S4.pdf
- Supplementary Figure S5.pdf
- Supplementary Figure S6.pdf
- Supplementary Table S1.pdf
